# Supplementary material for: Combined Anticancer Effect of Sulfated Laminaran from the Brown Alga Alaria angusta and Polyhydroxysteroid Glycosides from the Starfish Protoreaster lincki on 3D Colorectal Carcinoma HCT 116 Cell Line
Source: Mar Drugs. 2021 Sep 25;19(10):540. doi: 10.3390/md19100540 (PMC8538801; doi:10.3390/md19100540)
Supplement: Supplementary file 1 [file marinedrugs-19-00540-s001.zip]

Archive with 1 entries (1 files):
- marinedrugs-1371192-supplementary.pdf
